# Supplementary material for: Serum Vascular Adhesion Protein-1 and Endothelial Dysfunction in Hepatic Cirrhosis: Searching for New Prognostic Markers
Source: Int J Mol Sci. 2024 Jul 3;25(13):7309. doi: 10.3390/ijms25137309 (PMC11242677; doi:10.3390/ijms25137309)
Supplement: Supplementary file 1 [file ijms-25-07309-s001.zip]

Archive with 1 entries (1 files):
- ijms-3025559-supplementary.pdf
